# Supplementary material for: Relationships Among COVID-19-Related Service Uptake, HIV Status, Drug Use, and COVID-19 Antibody Status Among HIV Testing Intervention Participants in KwaZulu-Natal, South Africa
Source: Int J Environ Res Public Health. 2024 Oct 25;21(11):1411. doi: 10.3390/ijerph21111411 (PMC11593625; doi:10.3390/ijerph21111411)
Supplement: Supplementary file 1 [file ijerph-21-01411-s001.zip]

Archive with 1 entries (1 files):
- ijerph-3181779-supplementary.pdf
